# Supplementary material for: Surface Functionalization of Ureteral Stents-Based Polyurethane: Engineering Antibacterial Coatings
Source: Materials (Basel). 2022 Feb 23;15(5):1676. doi: 10.3390/ma15051676 (PMC8910958; doi:10.3390/ma15051676)
Supplement: Supplementary file 1 [file materials-15-01676-s001.zip]

Archive with 1 entries (1 files):
- materials-1555614-supplementary.pdf
